# Supplementary material for: A Microbial Cocaine Bioreporter
Source: Sensors (Basel). 2024 Oct 11;24(20):6549. doi: 10.3390/s24206549 (PMC11511522; doi:10.3390/s24206549)
Supplement: Supplementary file 1 [file sensors-24-06549-s001.zip]

Archive with 1 entries (1 files):
- sensors-3212245-supplementary.pdf
